# Supplementary material for: Influence of Soft and Stiff Matrices on Cytotoxicity in Gingival Fibroblasts: Implications for Soft Tissue Biocompatibility
Source: Cells. 2024 Nov 21;13(23):1932. doi: 10.3390/cells13231932 (PMC11639834; doi:10.3390/cells13231932)
Supplement: Supplementary file 1 [file cells-13-01932-s001.zip]

Archive with 1 entries (1 files):
- cells-3290842-supplementary.pdf
